# Supplementary material for: A Preliminary Study Exploring the Relationship between Occupational Health Hazards and Gut Microbiota among Firefighters
Source: Life (Basel). 2023 Sep 18;13(9):1928. doi: 10.3390/life13091928 (PMC10533145; doi:10.3390/life13091928)
Supplement: Supplementary file 1 [file life-13-01928-s001.zip]

Archive with 1 entries (1 files):
- life-2589163-supplementary.pdf
